# Supplementary material for: Patterns and Determinants of Multimorbidity in Older Adults: Study in Health-Ecological Perspective
Source: Int J Environ Res Public Health. 2022 Dec 14;19(24):16756. doi: 10.3390/ijerph192416756 (PMC9779369; doi:10.3390/ijerph192416756)
Supplement: Supplementary file 1 [file ijerph-19-16756-s001.zip]

Archive with 1 entries (1 files):
- ijerph-2085005-supplementary.pdf
